# Supplementary material for: Safety and efficacy of desmopressin (DDAVP) in preventing hematoma expansion in intracranial hemorrhage associated with antiplatelet drugs use: A systematic review and metaanalysis
Source: Brain Behav. 2024 May 23;14(5):e3540. doi: 10.1002/brb3.3540 (PMC11112402; doi:10.1002/brb3.3540)
Supplement: Supplementary file 1 — Supplementary Materials [file BRB3-14-e3540-s001.xlsx]

## Sheet: Sheet1
Study Characteristics	Study Author and Year
	Study Groups	Desborough 2023	Feldman 2019	Mengel 2020	Schmidt 2019	Summers 2023
Study Design	-	Phase 2 trial	Retrospective chart review	Retrospective study	Retrospective cohort	Retrospective study
Sample size	DDAVP	27	55	72	29	118
	Control	27	69	68	42	91
Age	DDAVP	76.4(10.7)	72(67.0-81.0)	73(15.5)	71(12.5)	73(15)
	Control	72.7(11.7)	73.5(63.5-82.0)	72(16.3)	76(11.4)	71(12)
Gender Males n(%)	DDAVP	16(59%)	29(52.7%)	44(61.1%)	17(59%)	73(61.9%)
	Control	20(74%)	34(49.2%)	45(66.1%)	24(57%)	57(62.6%)
Initial ICH Volume	DDAVP	13.3(4.4-32.0)	17.0(4.5-54.6)	45.4(47)	32.1(58.3)
	Control	8.1(3.3-17.0)	25.0(4.2-76.1)	36.1(55.1)	25.7(43.2)
Initial SBP	DDAVP	151.5(19.8)	145.5(27.5)	169(62)	165(25)	147(128-169)
	Control	151.9(24.4)	148.1(27.9)	163(62)	157(24)	151(132-176)
Baseline serum Sodium	DDAVP	135.6(3.6)	139.0(136-141)	N/A	N/A	138(135-139)
	Control	138.1(4.2)	141(138.5-143)	N/A	N/A

## Sheet: Sheet2
OUTCOMES
		p- Hematoma Expansion						Thrombotic events						mRS Outcome
study n year	ddavp event	ddavp total	control event	control total		study n year	ddavp event	ddavp total	control event	control total		study n year	ddavp event	ddavp total	control event	control total
Desborough 2023	5	24	5	22		Desborough 2023	1	27	1	27		Desborough 2023	14	27	13	27
Feldman 2019	6	55	25	69		Feldman 2019	4	55	1	69		Mengel 2020	44	72	30	68
Mengel 2020	16	72	15	68		Mengel 2020	5	72	10	68		Schmidt 2019	23	29	25	42
Schmidt 2019	9	29	12	42		Summers 2023	0	118	1	91
Summers 2023	19	118	16	91
